# Supplementary material for: Decision level integration of unimodal and multimodal single cell data with scTriangulate
Source: Nat Commun. 2023 Jan 25;14:406. doi: 10.1038/s41467-023-36016-y (PMC9876931; doi:10.1038/s41467-023-36016-y)
Supplement: Supplementary file 4 — Source Data [file 41467_2023_36016_MOESM4_ESM.xlsx]

## Sheet: Fig2
# Statistics for Panel e
	hgpa	mcla	hbgf	pruned
ARI	0.589635	0.804986	0.62414	1
AMI	0.738614	0.877114	0.754678	1
homogeneity	0.823216	0.892904	0.841066	1
completeness	0.670758	0.862365	0.685301	1
vmeasure	0.739208	0.877369	0.755236	1

## Sheet: Fig3
# Statistics for Panel g
Ensemble algorithms	hgpa	mcla	hbgf	pruned
ARI	0.0905865	0.319711	0.0922075	0.549619
AMI	0.480394	0.603311	0.465688	0.687759
homogeneity	0.730386	0.755951	0.708401	0.770822
completeness	0.367202	0.510542	0.35642	0.625919
vmeasure	0.488706	0.60947	0.474236	0.690854
Individual modality-specific resolutions	sctri_rna_leiden_1	sctri_rna_leiden_2	sctri_rna_leiden_3	sctri_atac_leiden_1	sctri_atac_leiden_2	sctri_atac_leiden_3	sctri_adt_leiden_1	sctri_adt_leiden_2	sctri_adt_leiden_3	pruned
ARI	0.43925	0.285961	0.179533	0.387168	0.261843	0.195775	0.491225	0.250557	0.157192	0.549619
AMI	0.661158	0.617072	0.568701	0.608883	0.564001	0.528666	0.631519	0.570874	0.522111	0.687759
homogeneity	0.747262	0.770256	0.790482	0.66257	0.701126	0.707373	0.71807	0.734723	0.746439	0.770822
completeness	0.597118	0.520258	0.451673	0.567597	0.477458	0.429319	0.569255	0.473835	0.410573	0.625919
vmeasure	0.663806	0.621043	0.574871	0.611417	0.568068	0.534338	0.635061	0.57612	0.529757	0.690854
TotalVI algorithms and resolutions	leiden_totalVI_0.5	leiden_totalVI_1	leiden_totalVI_2	leiden_totalVI_3	leiden_totalVI_4	leiden_totalVI_5	leiden_totalVI_6	pruned
ARI	0.552227	0.507794	0.218767	0.167305	0.113374	0.0900298	0.0694276	0.549619
AMI	0.699222	0.682806	0.5979	0.56614	0.522851	0.503283	0.479106	0.687759
homogeneity	0.732123	0.748957	0.777685	0.796012	0.798516	0.805073	0.805411	0.770822
completeness	0.672494	0.631338	0.49137	0.446925	0.398759	0.377852	0.354731	0.625919
vmeasure	0.701043	0.685136	0.602229	0.572447	0.5319	0.514315	0.492534	0.690854
Seurat algorithms and resolutions	wsnn_res.0.25	wsnn_res.0.5	wsnn_res.0.75	wsnn_res.1	wsnn_res.1.25	wsnn_res.1.5	wsnn_res.1.75	wsnn_res.2	wsnn_res.2.25	wsnn_res.2.5	wsnn_res.2.75	wsnn_res.3	wsnn_res.3.25	wsnn_res.3.5	wsnn_res.3.75	pruned
ARI	0.551579	0.398989	0.379616	0.366997	0.335909	0.328451	0.327698	0.25616	0.244991	0.231294	0.222222	0.17883	0.175296	0.168802	0.167512	0.549619
AMI	0.69293	0.656381	0.643956	0.63523	0.626862	0.617064	0.615734	0.589732	0.586013	0.577115	0.568271	0.556049	0.549567	0.545815	0.544019	0.687759
homogeneity	0.722588	0.73364	0.751866	0.754317	0.764662	0.761783	0.761804	0.762286	0.762557	0.765089	0.76767	0.771274	0.77117	0.774801	0.773209	0.770822
completeness	0.668766	0.597725	0.567817	0.553726	0.536572	0.524253	0.522565	0.487197	0.48235	0.470169	0.458349	0.442295	0.434836	0.429556	0.42791	0.625919
vmeasure	0.694636	0.658745	0.647008	0.638641	0.630626	0.621082	0.619903	0.594459	0.590918	0.582423	0.573989	0.562194	0.556104	0.552694	0.550926	0.690854

## Sheet: Fig5
# Datasets for panel g
Agreements with Cellref	hgpa	mcla	hbgf	pruned
ARI	0.24361	0.743429	0.252052	0.587238
AMI	0.6249	0.76561	0.630567	0.787567
homogeneity	0.709907	0.776056	0.716182	0.807752
completeness	0.561346	0.758205	0.566459	0.770615
vmeasure	0.626946	0.767027	0.632582	0.788746
Agreements with HLCA reference	hgpa	mcla	hbgf	pruned
ARI	0.241076	0.682686	0.259002	0.551078
AMI	0.618774	0.758068	0.628677	0.775846
homogeneity	0.696862	0.762233	0.7078	0.789259
completeness	0.560203	0.757094	0.569148	0.765504
vmeasure	0.621104	0.759655	0.630947	0.7772

## Sheet: Fig6
#Dataset - MPN scRNA-Seq row-normalized log2 gene expression organized by scTriangulate predicted genotypes
GeneID	AACACGTTCATCGCTC-1	AACTCAGGTCTTTCAT-1	AACTTTCTCGTGTAGT-1	AAGGCAGCACACTGCG-1	ACACCCTTCGGTCTAA-1	ACAGCCGTCAACGGCC-1	ACATACGGTGGAAAGA-1	ACCCACTGTCTAAAGA-1	ACCGTAAGTGAAAGAG-1	ACGCCAGCAGAGCCAA-1	ACGTCAACAGTTAACC-1	ACTATCTGTAAGAGGA-1	ACTGAGTAGCCCGAAA-1	ACTTGTTGTGTTAAGA-1	ACTTGTTTCAACACCA-1	AGATCTGTCAGGATCT-1	AGCCTAAGTAGGGTAC-1	AGGGATGAGTACGTAA-1	AGGGATGAGTGTTAGA-1	AGGGTGAGTCCGAATT-1	AGGTCATTCAGGTTCA-1	AGGTCCGCATAAAGGT-1	AGTGAGGCAGCGAACA-1	ATCATCTCATGTTCCC-1	ATCCACCCAGGTCCAC-1	ATCGAGTTCTTAACCT-1	ATTGGACCAATGTAAG-1	ATTGGTGAGATCGGGT-1	ATTTCTGGTTTGACTG-1	CAACCTCAGGTGTTAA-1	CAACCTCCAAAGGTGC-1	CAACTAGAGTCACGCC-1	CAAGGCCAGATGCGAC-1	CAGAATCCATGCCTAA-1	CAGATCAGTGCAACGA-1	CAGCATACACGTAAGG-1	CAGCGACCAGTTAACC-1	CAGGTGCGTCTAAACC-1	CATATGGGTGCAGACA-1	CATATTCTCTTGCAAG-1	CATCAAGGTCACAAGG-1	CATCAGACAGACGCTC-1	CATGGCGTCTTCTGGC-1	CCACTACAGCGTCTAT-1	CCACTACTCGACCAGC-1	CCCAATCGTCCGAACC-1	CCCATACCATCCCATC-1	CCCTCCTAGTTACCCA-1	CCCTCCTCAAGGGTCA-1
HLA-DRA	0.0209529	-0.0351058	0.322885	1.06221	0.703755	0.351568	-1.93928	0.955896	0.347028	-0.564909	-0.84697	1.01331	0.89615	-0.275776	-0.357947	1.39174	-0.132538	0.130645	-0.55356	0.802809	-2.11743	1.46631	0.729495	1.01225	0.324967	0.313072	0.940326	-0.616447	-0.36499	-0.387946	0.332104	1.33694	0.686816	0.843946	1.16726	0.0133249	0.44553	-0.14577	0.652985	0.277788	-0.401465	-0.409348	-0.592965	-0.0769131	0.444753	-0.458705	-0.0259032	-0.470148	-0.0207203
HSD17B11	0.41553	1.21796	0.621754	0.232553	-0.00703969	2.27737	0.78924	1.02324	0.587063	1.36089	0.799507	0.39253	0.14468	-0.0372212	-1.9814	0.658282	-0.610796	1.31351	0.856172	0.534601	-0.191628	0.722747	0.0592433	0.858655	0.00613705	0.800956	1.14286	0.271236	0.0339355	1.83439	-0.151448	0.193107	0.299115	-0.892313	0.872119	-0.78878	1.06942	-1.9814	-0.761751	-0.115699	0.752007	0.166653	-1.9814	-0.842448	-0.592725	-0.182631	0.404455	0.115163	-1.9814
ANXA1	-0.23535	0.335124	1.94319	-1.48618	-0.65792	-2.63228	-2.63228	1.03557	-0.0638173	-0.615291	2.22052	1.62538	1.04337	2.61665	2.29577	1.09105	-1.26168	-0.197393	0.72136	0.234283	0.804736	1.34145	-0.267039	1.10334	-1.64058	2.71426	0.491984	-2.63228	0.708032	0.886974	0.483047	0.89666	0.69011	-2.63228	1.11781	2.03606	-0.854513	0.863093	-0.761303	0.0205275	-1.67496	0.343091	-0.80193	1.31506	2.20124	0.44457	0.437498	-0.535717	2.05818
CALR	-1.65343	-1.65343	0.169533	-0.507329	-1.65343	1.6788	0.314497	-1.65343	-1.65343	-0.317894	0.323456	-0.393703	-1.65343	0.29075	1.01408	-1.65343	0.407164	0.781459	0.373046	-1.65343	0.911	-1.65343	-0.626207	-1.65343	0.655202	0.324721	-0.306375	-0.480189	-0.31922	-1.65343	-0.465898	0.995376	-0.460495	-0.564342	-0.299032	-1.65343	-1.65343	-1.65343	0.217549	-1.65343	-0.696104	-0.211868	-0.465588	-0.514477	-1.65343	-1.65343	-0.613144	0.0176811	1.5597
RANBP1	-0.106876	-1.26242	-2.50381	-1.35771	0.274209	-2.50381	-0.535881	-0.763131	0.417572	0.603623	-0.526922	-1.24408	-0.377726	-0.559628	-2.50381	-1.04754	0.654683	-2.50381	-2.50381	-1.14018	-2.50381	-0.99847	0.543501	-0.475154	-0.195176	0.27855	-2.50381	-0.692191	0.321062	-0.649241	-2.50381	-1.04062	0.389723	-0.041865	-0.000277583	-2.50381	0.547017	0.991566	-0.18572	-0.638106	-0.250777	-1.06225	0.381882	-0.300094	-0.420843	0.343806	0.565971	0.608241	-0.593897
TUBA1B	0.246912	-1.9115	-3.8101	0.0323368	-2.50865	-1.80151	0.149691	-0.805466	-2.40742	-0.265885	-2.50664	-1.09245	-1.21366	-0.555424	-0.635382	-0.814451	0.726015	-3.8101	-0.972531	-0.223554	-2.02033	-2.30477	-0.439538	-1.78145	-0.503143	-0.514435	-1.77876	-2.63686	0.457169	-1.95554	-2.62257	-2.34692	0.110942	-0.657634	-1.76963	-0.917056	0.542627	-0.641205	-0.270173	-1.9444	-0.304367	-1.66205	1.17516	-0.772148	0.651882	-0.535496	0.0711942	-0.526421	0.880354
H2AFZ	-0.762179	-0.81312	-0.900834	0.338452	-1.52963	-3.50399	-0.733348	-3.50399	-0.58261	-0.161696	-1.5271	-3.50399	-3.50399	-0.249309	-0.836479	-1.33793	0.701067	-1.82429	-1.47751	-3.50399	-3.50399	-1.27815	-0.133423	-0.147744	-1.19536	-2.19951	-2.15693	-2.33075	0.0382224	-1.64942	-0.892696	-0.498834	0.148562	-0.773463	-0.650469	-3.50399	0.848743	-1.78858	0.0359422	-2.28848	-0.579518	-1.35593	0.918909	-0.965737	1.68996	-0.656375	-0.852495	0.422	1.02351
PCNA	0.541089	-0.160338	-1.40172	0.374927	-1.40172	-1.40172	-1.40172	-1.40172	0.000957115	-1.40172	-1.40172	-0.141997	-1.40172	-1.40172	-1.40172	-1.40172	0.65887	0.277976	-1.40172	-0.0380956	1.16271	-1.40172	0.638921	-1.40172	-0.41002	-1.40172	0.629617	-1.40172	1.07443	0.452842	-1.40172	-1.40172	-0.20879	-1.40172	-1.40172	-1.40172	-1.40172	-1.40172	1.5327	-1.40172	1.1114	0.0398381	-0.213882	-1.40172	-1.40172	0.397046	0.236707	-1.40172	-1.40172
NFE2	0.219878	-1.05648	0.766479	0.0896179	-1.05648	-1.05648	-1.05648	-1.05648	-1.05648	1.42147	0.246983	0.203244	0.367176	-1.05648	-1.05648	-1.05648	0.314122	-1.05648	0.969992	-1.05648	-1.05648	0.448854	-0.0292602	0.288413	-0.0647792	0.247992	-1.05648	-1.05648	0.277727	-1.05648	-1.05648	-1.05648	-1.05648	-1.05648	-1.05648	-1.05648	0.721284	-1.05648	-1.05648	-1.05648	-0.0991573	-1.05648	0.131359	0.710927	-1.05648	1.18195	-1.05648	-1.05648	-1.05648
SERPINB1	0.216816	0.587703	0.362176	0.162201	0.413174	-1.40432	0.794382	0.498925	0.711355	-1.39592	-0.632003	0.617385	1.39044	0.764141	0.433411	1.04178	0.519917	0.174221	-0.575338	-0.0288762	-1.62314	1.11484	-0.0423455	0.752302	0.156805	0.417897	0.148716	0.592679	-0.588042	0.106344	0.371203	0.658717	0.0839834	-0.0882216	0.885956	0.239127	-3.41291	-0.935811	-1.54193	1.05669	1.50323	1.01963	-1.58256	-0.603279	-2.02423	-0.565298	-0.0192596	-0.49571	-0.708988
HLA-E	-0.671095	-0.70607	-0.124493	-1.94746	0.483984	0.869712	0.0204707	-0.206779	0.973923	-0.61192	0.0294302	1.04758	-0.523796	-0.00327572	-1.94746	1.0482	-0.57685	-0.267756	0.890118	1.20092	-0.157683	1.11529	0.417786	0.8926	-0.955752	0.488124	0.546133	1.14527	0.877414	-0.0928896	1.54068	1.34323	-1.94746	0.78307	-0.593058	-0.754834	-0.169688	-0.848536	-0.727805	1.21175	0.565666	1.02792	-0.759613	-1.94746	0.135508	0.627486	-1.94746	0.744412	-0.037545
FERMT3	-0.0446801	0.577559	0.501922	-0.17494	-1.32104	1.49613	0.646886	-1.32104	1.24742	0.0144952	0.655845	-0.0613136	1.62954	-1.32104	0.557354	1.31864	-1.32104	-1.32104	-1.32104	-1.32104	0.468732	1.38311	-1.32104	0.707613	-0.329337	-0.0165656	0.0260145	-0.1478	0.0131694	-1.32104	0.508913	-1.32104	-1.32104	0.381524	0.033357	0.51543	-1.32104	-0.222121	-1.32104	1.60707	-1.32104	0.120521	-1.32104	-1.32104	0.761923	-1.32104	0.738974	1.10366	0.58887
LIMS1	0.431347	1.1794	1.09169	-1.51147	0.462896	1.3057	0.456461	0.229211	1.057	-1.51147	0.465421	-0.251738	-1.51147	0.432715	-1.51147	1.12822	0.549129	1.41659	-1.51147	0.540474	-1.51147	-0.0061281	0.109682	-1.51147	-0.519761	-1.51147	-0.16441	-0.338225	0.503871	0.343101	-0.323933	1.13734	0.325406	1.96706	0.992065	0.768609	-1.51147	0.203939	0.806623	1.14134	-0.554139	-1.51147	-0.323623	-0.372512	-1.51147	0.287305	-1.51147	0.159646	-1.51147
WT	0	0	0	0	0	0	0	0	0	0	0	0	0	0	0	0	0	0	0	0	0	0	0	0	0	0	0	0	0	0	0	0	0	0	0	0	0	0	0	0	0	0	0	0	0	0	0	0	0
SF3B1	1	1	1	1	1	1	1	1	1	1	1	1	1	1	1	1	1	1	1	1	1	1	1	1	1	1	1	1	1	1	1	1	1	1	1	1	1	1	1	1	1	1	1	1	1	1	1	1	1
CALR	0	0	0	0	0	0	0	0	0	0	0	0	0	0	0	0	0	0	0	0	0	0	0	0	0	0	0	0	0	0	0	0	0	0	0	0	0	0	0	0	0	0	0	0	0	0	0	0	0
NFE2	0	0	0	0	0	0	0	0	0	0	0	0	0	0	0	0	0	0	0	0	0	0	0	0	0	0	0	0	0	0	0	0	0	0	0	0	0	0	0	0	0	0	0	0	0	0	0	0	0
[truncated: 1,355 more columns]

## Sheet: FigS4
# Statistics for panel k
donor 1	sctri_adt_leiden_1	sctri_adt_leiden_2	sctri_adt_leiden_3	sctri_rna_leiden_1	sctri_rna_leiden_2	sctri_rna_leiden_3	pruned
ARI	0.633341	0.39297	0.297783	0.559655	0.492405	0.332444	0.586679
AMI	0.693232	0.653303	0.631023	0.750935	0.735356	0.677656	0.763351
homogeneity	0.724866	0.760039	0.780397	0.801556	0.822272	0.836261	0.821154
completeness	0.67185	0.582773	0.542	0.712714	0.672667	0.580228	0.720171
vmeasure	0.697352	0.659705	0.639709	0.754529	0.739984	0.685105	0.767354
donor 2	sctri_adt_leiden_1	sctri_adt_leiden_2	sctri_adt_leiden_3	sctri_rna_leiden_1	sctri_rna_leiden_2	sctri_rna_leiden_3	pruned
ARI	0.537338	0.419733	0.307669	0.596818	0.486453	0.4389	0.526041
AMI	0.693983	0.671652	0.636606	0.769816	0.745536	0.72383	0.76312
homogeneity	0.720488	0.761817	0.765635	0.784661	0.80548	0.805863	0.824881
completeness	0.68241	0.616402	0.563574	0.764216	0.704223	0.668706	0.720238
vmeasure	0.700932	0.681438	0.649246	0.774304	0.751456	0.730906	0.769016

## Sheet: FigS5
# Statistics for panel d
Agreement with Azimuth	sctri_rna_leiden_1	sctri_rna_leiden_2	sctri_rna_leiden_3	sctri_atac_leiden_1	sctri_atac_leiden_2	sctri_atac_leiden_3	pruned
ARI	0.499739	0.403254	0.291949	0.492047	0.327105	0.270535	0.370723
AMI	0.721694	0.690777	0.645927	0.663432	0.628776	0.608059	0.679941
homogeneity	0.764424	0.799583	0.819241	0.718022	0.745482	0.747081	0.798285
completeness	0.687033	0.61269	0.539659	0.621117	0.549188	0.51887	0.59718
vmeasure	0.723666	0.69377	0.650689	0.666064	0.632454	0.612406	0.683242

## Sheet: FigS6
# Statistics for panel e
Agreement with Azimuth	sctri_rna_leiden_1	sctri_rna_leiden_2	sctri_rna_leiden_3	pruned
ARI	0.501158	0.432869	0.301738	0.352958
AMI	0.751891	0.733691	0.690422	0.716372
homogeneity	0.811703	0.8249	0.83819	0.838036
completeness	0.704526	0.665587	0.593405	0.631224
vmeasure	0.754327	0.736729	0.69487	0.720075

## Sheet: FigS7
# Statistics for panel a (effects of cluster size)
V-Measure	1	5	10	15	20	25	30	35	40	45	50
pbmc10k_scRNA	0.719963	0.72016	0.719558	0.720574	0.717587	0.717735	0.716484	0.716159	0.715869	0.712295	0.712562
TNC1_CITE	0.769047	0.769318	0.767293	0.766624	0.769779	0.774788	0.776863	0.777241	0.780465	0.784834	0.778952
TNC2_CITE	0.767867	0.768869	0.769117	0.768634	0.762343	0.753692	0.756937	0.756765	0.746526	0.739099	0.746148
Multiome	0.683244	0.683356	0.682823	0.683572	0.681905	0.681748	0.679463	0.67926	0.682201	0.682167	0.682391
TEA-Seq	0.692763	0.694045	0.691595	0.688543	0.691865	0.692955	0.688977	0.686324	0.685689	0.680913	0.681551
# Statistics for panel b (effects of score offset)
V-Measure	0	0.005	0.01	0.05	0.1
pbmc10k_scRNA	0.707121	0.715937	0.719773	0.73824	0.72795
TNC1_CITE	0.760726	0.76321	0.767359	0.780558	0.749934
TNC2_CITE	0.769493	0.767568	0.769751	0.770458	0.765926
Multiome	0.698722	0.684447	0.682601	0.696377	0.711861
TEA-Seq	0.692865	0.685325	0.691264	0.694626	0.687142
# Statistics for panel c (effects of annotation importance calculation)
V-Measure	Rank(All_or_None)	Rank(classic)	Shapley(classic)	Shapley(All_or_None)-Default
pbmc10k_scRNA	0.699243	0.732187	0.716898	0.720075
TNC1_CITE	0.62506	0.769318	0.771191	0.767354
TNC2_CITE	0.647285	0.779131	0.769654	0.769016
Multiome	0.605906	0.677752	0.688376	0.683242
TEA-Seq	0.499184	0.639303	0.656716	0.690854
# Statistics for panel c (effects of pruning threshold)
V-Measure	0	0.05	0.1	0.15	0.2	0.25	0.3	0.35	0.4	0.45	0.5	0.55	0.6
pbmc10k_scRNA	0.70993	0.7101	0.714138	0.717986	0.718886	0.71955	0.724275	0.723639	0.729813	0.72794	0.727956	0.732758	0.738072
TNC1_CITE	0.72136	0.724384	0.732308	0.746952	0.767327	0.768067	0.767897	0.782498	0.78173	0.786043	0.787825	0.803905	0.80483
TNC2_CITE	0.734287	0.736064	0.747174	0.755574	0.762815	0.768225	0.774756	0.788999	0.789029	0.800386	0.791443	0.791722	0.791716
Multiome	0.62508	0.632042	0.642794	0.646077	0.643965	0.655765	0.674908	0.683186	0.680257	0.68573	0.68551	0.685176	0.6857
TEA-Seq	0.642679	0.65119	0.67295	0.680744	0.685129	0.691399	0.692874	0.692448	0.709362	0.709493	0.709383	0.709271	0.715768

## Sheet: FigS8
# Statistics for panel c
Stability metric score	reassign	SCCAF	TF-IDF10	TF-IDF5
Wang Monocyte	0.914934	0.919123	0.503296	0.516696
Adams cMonocyte	0.337598	0.801136	0.474111	0.527147
Adams ncMonocyte	0.672429	0.858182	0.561267	0.613026
# Statistics for panel d
Stability metric score	reassign	SCCAF	TF-IDF10	TF-IDF5	Shapley
interstitial Mac (Wang)	0.84	0.82	0.64	0.79	6.75
cDC2 (Adams)	0.7	0.85	0.59	0.66	0.58
IGSF21+ (Travaglini)	0.85	0.91	0.64	0.74	5.67

## Sheet: FigS9
# Statistics for panel f
Agreement with Hay et al	ICGS2	Seurat3-Integration	Monocle3_cluster.txt	pruned
ARI	0.643467	0.313171	0.353277	0.618004
AMI	0.731112	0.685392	0.704368	0.758953
homogeneity	0.723484	0.810267	0.781271	0.838535
completeness	0.739764	0.595256	0.642154	0.694283
vmeasure	0.731533	0.686316	0.704914	0.759622

[truncated: 2 more sheets: FigS10, FigS11]
